# Supplementary material for: Beneficial Effects of In Vitro Reconstructed Human Gut Microbiota by Ginseng Extract Fermentation on Intestinal Cell Lines
Source: Microorganisms. 2025 Jan 17;13(1):192. doi: 10.3390/microorganisms13010192 (PMC11768043; doi:10.3390/microorganisms13010192)
Supplement: Supplementary file 1 [file microorganisms-13-00192-s001.zip]

Archive with 1 entries (1 files):
- microorganisms-3405034-supplementary.pdf
